# Supplementary material for: Bacillus subtilis MBI600 Promotes Growth of Tomato Plants and Induces Systemic Resistance Contributing to the Control of Soilborne Pathogens
Source: Plants (Basel). 2021 May 31;10(6):1113. doi: 10.3390/plants10061113 (PMC8229581; doi:10.3390/plants10061113)
Supplement: Supplementary file 1 [file plants-10-01113-s001.zip]

Archive with 1 entries (1 files):
- plants-1223936-supplementary.pdf
